# Supplementary material for: Human Infection with Avian Influenza A(H9N2) Virus, Cambodia, February 2021
Source: Emerg Infect Dis. 2021 Oct;27(10):2742–5. doi: 10.3201/eid2710.211039 (PMC8462329; doi:10.3201/eid2710.211039)
Supplement: Appendix 2 — GISAID sequences used for investigation of human infection with avian influenza A(H9N2) virus, Cambodia. [file 21-1039-Techapp-s2.xlsx]

## Sheet: NA_GISAID
Article DOI: https://doi.org/10.3201/eid2710.211039
Human Infection with Avian Influenza A(H9N2) Virus, Cambodia, February 2021
Appendix 2
Isolate_Id	PB2 Segment_Id	PB1 Segment_Id	PA Segment_Id	HA Segment_Id	NP Segment_Id	NA Segment_Id	MP Segment_Id	NS Segment_Id	HE Segment_Id	P3 Segment_Id	Isolate_Name	Subtype	Lineage	Passage_History	Location	Host	Isolate_Submitter	Submitting_Lab	Submitting_Sample_Id	Authors	Publication	Originating_Lab	Originating_Sample_Id	Collection_Date	Note	Update_Date	Submission_Date	Antigen_Character	Animal_Vaccin_Product	Adamantanes_Resistance_geno	Oseltamivir_Resistance_geno	Zanamivir_Resistance_geno	Peramivir_Resistance_geno	Other_Resistance_geno	Adamantanes_Resistance_pheno	Oseltamivir_Resistance_pheno	Zanamivir_Resistance_pheno	Peramivir_Resistance_pheno	Other_Resistance_pheno	Host_Age	Host_Age_Unit	Host_Gender	Patient_Status	Zip_Code	Outbreak	Pathogen_Test_Info	Is_Vaccinated	Human_Specimen_Source	Animal_Specimen_Source
EPI_ISL_330737	EPI1315823|A/Anhui-Lujiang/39/2018	EPI1315824|A/Anhui-Lujiang/39/2018	EPI1315825|A/Anhui-Lujiang/39/2018	EPI1315830|A/Anhui-Lujiang/39/2018	EPI1315827|A/Anhui-Lujiang/39/2018	EPI1315828|A/Anhui-Lujiang/39/2018	EPI1315829|A/Anhui-Lujiang/39/2018	EPI1315826|A/Anhui-Lujiang/39/2018			A/Anhui-Lujiang/39/2018	A / H9N2		E1	Asia / China / Anhui Province	Human	Lei Yang (WHO Chinese National Influenza Center / Virology Institute, Chinese CDC)	WHO Chinese National Influenza Center		Wang,Dayan; Li, Zi; Li, Xiyan; Liu, Jia				2018-01-02		2018-10-24	2018-10-24			Unknown	Unknown	Unknown	Unknown	Unknown	Unknown	Unknown	Unknown	Unknown	Unknown	9	Y	Female
EPI_ISL_140388	EPI445993|2011772102_197131_v1_1	EPI445994|2011772102_197131_v1_2	EPI445992|2011772102_197131_v1_3	EPI445996|2011772102_197131_v1_4	EPI445989|2011772102_197131_v1_5	EPI445995|2011772102_197131_v1_6	EPI445991|2011772102_197131_v1_7	EPI445990|2011772102_197131_v1_8			A/Bangladesh/0994/2011	A / H9N2		E1.	Asia / Bangladesh	Human	Yunho Jang (Centers for Disease Control and Prevention / WHO Collaborating Center for Surveillance, Epidemiology and Control of Influenza, Influenza Division)	Centers for Disease Control and Prevention	2011772102		Gerloff, Nancy A., Khan, Salah Uddin, Balish, Amanda, Shanta, Ireen S., Simpson, Natosha, Berman, LaShondra, Haider, Najmul, Poh, Mee Kian, Islam, Ausraful, Gurley, Emily, Hasnat, Md Abdul, Dey, T., Shu, Bo, Emery, Shannon, Lindstrom, Stephen, Haque, Ainul, Klimov, Alexander, Villanueva, Julie, Rahman, Mahmudur, Azziz-Baumgartner, Eduardo, Ziaur Rahman, Md, Luby, Stephen P., Zeidner, Nord, Donis,…	icddr,b International Centre for Diarrhoeal Disease Research, Bangladesh	340994 ORIGINAL	2011-02-26		2014-01-27	2013-05-09			Unknown	Unknown	Unknown	Unknown	Unknown	Unknown	Sensitive	Sensitive	Unknown	Unknown	4	Y	Female
EPI_ISL_146731	EPI470962|A/chicken/Beijing/1/1994	EPI470963|A/chicken/Beijing/1/1994		EPI470965|A/chicken/Beijing/1/1994	EPI470966|A/chicken/Beijing/1/1994	EPI470967|A/chicken/Beijing/1/1994	EPI470968|A/chicken/Beijing/1/1994	EPI470969|A/chicken/Beijing/1/1994			A/chicken/Beijing/1/1994	A / H9N2			Asia / China	Chicken				Baranovich,T.; Marathe,B.M.; Bridges,O.; Burnham,A.; Carey,D.; Cline,T.D.; Crumpton,J.-C.; DeBeauchamp,J.; Duan,S.; Ducatez,M.; Elhabesh,H.; Fabrizio,T.; Forrest,H.; Franks,J.; Freiden,P.; Jeevan,T.; Jones,J.; Bryan,K.S.; Erik,K.A.; Lisa,K.A.; Kocer,Z.A.; Little,B.; McLaren,L.; Meliopoulos,V.A.; O&apos;Brien,K.; Oguin,T.; Oshansky,C.M.; Rubrum,A.; Sanders,C.J.; Seiler,P.; Seufzer,B.; Shanmuganath…				1994			2013-06-04			Unknown	Unknown	Unknown	Unknown	Unknown	Unknown	Unknown	Unknown	Unknown	Unknown
EPI_ISL_321514	EPI1275115|PB2|A/chicken/Cambodia/Z308W22M1/2015	EPI1275116|PB1|A/chicken/Cambodia/Z308W22M1/2015	EPI1275114|PA|A/chicken/Cambodia/Z308W22M1/2015	EPI1275118|HA|A/chicken/Cambodia/Z308W22M1/2015	EPI1275111|NP|A/chicken/Cambodia/Z308W22M1/2015	EPI1275117|NA|A/chicken/Cambodia/Z308W22M1/2015	EPI1275113|MP|A/chicken/Cambodia/Z308W22M1/2015	EPI1275112|NS|A/chicken/Cambodia/Z308W22M1/2015			A/chicken/Cambodia/Z308W22M1/2015	A / H9N2			Asia / Cambodia	Chicken	Annika Marie Suttie (Institut Pasteur du Cambodia / Virology Unit)	Institut Pasteur du Cambodia						2015-05-25		2018-08-31	2018-08-31			Unknown	Unknown	Unknown	Unknown	Unknown	Unknown	Unknown	Unknown	Unknown	Unknown		Y
EPI_ISL_321533	EPI1275267|PB2|A/chicken/Cambodia/Z648W39M1/2015	EPI1275268|PB1|A/chicken/Cambodia/Z648W39M1/2015	EPI1275266|PA|A/chicken/Cambodia/Z648W39M1/2015	EPI1275270|HA|A/chicken/Cambodia/Z648W39M1/2015	EPI1275263|NP|A/chicken/Cambodia/Z648W39M1/2015	EPI1275269|NA|A/chicken/Cambodia/Z648W39M1/2015	EPI1275265|MP|A/chicken/Cambodia/Z648W39M1/2015	EPI1275264|NS|A/chicken/Cambodia/Z648W39M1/2015			A/chicken/Cambodia/Z648W39M1/2015	A / H9N2			Asia / Cambodia	Chicken	Annika Marie Suttie (Institut Pasteur du Cambodia / Virology Unit)	Institut Pasteur du Cambodia						2015-09-21		2018-08-31	2018-08-31			Unknown	Unknown	Unknown	Unknown	Unknown	Unknown	Unknown	Unknown	Unknown	Unknown		Y
EPI_ISL_321543	EPI1275347|PB2|A/chicken/Cambodia/Z860W49M3/2015	EPI1275348|PB1|A/chicken/Cambodia/Z860W49M3/2015	EPI1275346|PA|A/chicken/Cambodia/Z860W49M3/2015	EPI1275350|HA|A/chicken/Cambodia/Z860W49M3/2015	EPI1275343|NP|A/chicken/Cambodia/Z860W49M3/2015	EPI1275349|NA|A/chicken/Cambodia/Z860W49M3/2015	EPI1275345|MP|A/chicken/Cambodia/Z860W49M3/2015	EPI1275344|NS|A/chicken/Cambodia/Z860W49M3/2015			A/chicken/Cambodia/Z860W49M3/2015	A / H9N2			Asia / Cambodia	Chicken	Annika Marie Suttie (Institut Pasteur du Cambodia / Virology Unit)	Institut Pasteur du Cambodia						2015-11-30		2018-08-31	2018-08-31			Unknown	Unknown	Unknown	Unknown	Unknown	Unknown	Unknown	Unknown	Unknown	Unknown		Y
EPI_ISL_321546	EPI1275371|PB2|A/chicken/Cambodia/Z909W52M1/2015	EPI1275372|PB1|A/chicken/Cambodia/Z909W52M1/2015	EPI1275370|PA|A/chicken/Cambodia/Z909W52M1/2015	EPI1275374|HA|A/chicken/Cambodia/Z909W52M1/2015	EPI1275367|NP|A/chicken/Cambodia/Z909W52M1/2015	EPI1275373|NA|A/chicken/Cambodia/Z909W52M1/2015	EPI1275369|MP|A/chicken/Cambodia/Z909W52M1/2015	EPI1275368|NS|A/chicken/Cambodia/Z909W52M1/2015			A/chicken/Cambodia/Z909W52M1/2015	A / H9N2			Asia / Cambodia	Chicken	Annika Marie Suttie (Institut Pasteur du Cambodia / Virology Unit)	Institut Pasteur du Cambodia						2015-12-21		2018-08-31	2018-08-31			Unknown	Unknown	Unknown	Unknown	Unknown	Unknown	Unknown	Unknown	Unknown	Unknown		Y
EPI_ISL_150430	EPI487180|A/chicken/Henan/321/2008	EPI487181|A/chicken/Henan/321/2008	EPI487432|A/chicken/Henan/321/2008	EPI487183|A/chicken/Henan/321/2008	EPI487184|A/chicken/Henan/321/2008	EPI487185|A/chicken/Henan/321/2008	EPI487187|A/chicken/Henan/321/2008	EPI487188|A/chicken/Henan/321/2008			A/chicken/Henan/321/2008	A / H9N2		passage details: SPF embryonated egg	Asia / China	Chicken				Lin,Z.; Liu,B.; Zhu,Q.				2008-07-18	passage details: SPF embryonated egg		2013-10-18			Unknown	Unknown	Unknown	Unknown	Unknown	Unknown	Unknown	Unknown	Unknown	Unknown
EPI_ISL_146698	EPI470856|A/chicken/Hong Kong/G9/1997	EPI470857|A/chicken/Hong Kong/G9/1997		EPI470859|A/chicken/Hong Kong/G9/1997	EPI470860|A/chicken/Hong Kong/G9/1997	EPI470861|A/chicken/Hong Kong/G9/1997	EPI470862|A/chicken/Hong Kong/G9/1997	EPI470863|A/chicken/Hong Kong/G9/1997			A/chicken/Hong Kong/G9/1997	A / H9N2			Asia / Hong Kong (SAR)	Chicken				Baranovich,T.; Marathe,B.M.; Bridges,O.; Burnham,A.; Carey,D.; Cline,T.D.; Crumpton,J.-C.; DeBeauchamp,J.; Duan,S.; Ducatez,M.; Elhabesh,H.; Fabrizio,T.; Forrest,H.; Franks,J.; Freiden,P.; Jeevan,T.; Jones,J.; Bryan,K.S.; Erik,K.A.; Lisa,K.A.; Kocer,Z.A.; Little,B.; McLaren,L.; Meliopoulos,V.A.; O&apos;Brien,K.; Oguin,T.; Oshansky,C.M.; Rubrum,A.; Sanders,C.J.; Seiler,P.; Seufzer,B.; Shanmuganath…				1997			2013-06-04			Unknown	Unknown	Unknown	Unknown	Unknown	Unknown	Unknown	Unknown	Unknown	Unknown
EPI_ISL_146224	EPI469038|A/chicken/Hong Kong/NT180W/2011	EPI469314|A/chicken/Hong Kong/NT180W/2011	EPI487795|A/chicken/Hong Kong/NT180W/2011	EPI469748|A/chicken/Hong Kong/NT180W/2011	EPI470516|A/chicken/Hong Kong/NT180W/2011	EPI470149|A/chicken/Hong Kong/NT180W/2011	EPI469995|A/chicken/Hong Kong/NT180W/2011	EPI470756|A/chicken/Hong Kong/NT180W/2011			A/chicken/Hong Kong/NT180W/2011	A / H9N2		passage details: E1	Asia / China	Chicken				Lam,T.T.Y.; Wang,J.; Shen,Y.; Zhou,B.; Duan,L.; Cheung,C.L.; Ma,C.; Lycett,S.J.; Leung,C.Y.H.; Chen,X.; Li,L.; Hong,W.; Chai,Y.; Zhou,L.; Liang,H.; Ou,Z.; Liu,Y.; Farooqui,A.; Kelvin,D.J.; Poon,L.L.M.; Smith,D.K.; Pybus,O.G.; Leung,G.M.; Shu,Y.; Webster,R.G.; Webby,R.J.; Peiris,J.S.M.; Rambaut,A.; Zhu,H.; Guan,Y.				2011	passage details: E1		2013-06-18			Unknown	Unknown	Unknown	Unknown	Unknown	Unknown	Unknown	Unknown	Unknown	Unknown
EPI_ISL_146296	EPI469110|A/chicken/Hong Kong/NT270/2008	EPI469376|A/chicken/Hong Kong/NT270/2008	EPI487642|A/chicken/Hong Kong/NT270/2008	EPI469706|A/chicken/Hong Kong/NT270/2008	EPI470478|A/chicken/Hong Kong/NT270/2008	EPI470112|A/chicken/Hong Kong/NT270/2008	EPI469957|A/chicken/Hong Kong/NT270/2008	EPI470721|A/chicken/Hong Kong/NT270/2008			A/chicken/Hong Kong/NT270/2008	A / H9N2		passage details: E1	Asia / China	Chicken				Lam,T.T.Y.; Wang,J.; Shen,Y.; Zhou,B.; Duan,L.; Cheung,C.L.; Ma,C.; Lycett,S.J.; Leung,C.Y.H.; Chen,X.; Li,L.; Hong,W.; Chai,Y.; Zhou,L.; Liang,H.; Ou,Z.; Liu,Y.; Farooqui,A.; Kelvin,D.J.; Poon,L.L.M.; Smith,D.K.; Pybus,O.G.; Leung,G.M.; Shu,Y.; Webster,R.G.; Webby,R.J.; Peiris,J.S.M.; Rambaut,A.; Zhu,H.; Guan,Y.				2008	passage details: E1		2013-06-18			Unknown	Unknown	Unknown	Unknown	Unknown	Unknown	Unknown	Unknown	Unknown	Unknown
EPI_ISL_146287	EPI469101|A/chicken/Hong Kong/NT449/2007	EPI469362|A/chicken/Hong Kong/NT449/2007	EPI487628|A/chicken/Hong Kong/NT449/2007	EPI469692|A/chicken/Hong Kong/NT449/2007	EPI470464|A/chicken/Hong Kong/NT449/2007	EPI470098|A/chicken/Hong Kong/NT449/2007	EPI469943|A/chicken/Hong Kong/NT449/2007	EPI470690|A/chicken/Hong Kong/NT449/2007			A/chicken/Hong Kong/NT449/2007	A / H9N2		passage details: E1	Asia / China	Chicken				Lam,T.T.Y.; Wang,J.; Shen,Y.; Zhou,B.; Duan,L.; Cheung,C.L.; Ma,C.; Lycett,S.J.; Leung,C.Y.H.; Chen,X.; Li,L.; Hong,W.; Chai,Y.; Zhou,L.; Liang,H.; Ou,Z.; Liu,Y.; Farooqui,A.; Kelvin,D.J.; Poon,L.L.M.; Smith,D.K.; Pybus,O.G.; Leung,G.M.; Shu,Y.; Webster,R.G.; Webby,R.J.; Peiris,J.S.M.; Rambaut,A.; Zhu,H.; Guan,Y.				2007	passage details: E1		2013-06-18			Unknown	Unknown	Unknown	Unknown	Unknown	Unknown	Unknown	Unknown	Unknown	Unknown
EPI_ISL_146251	EPI469065|A/chicken/Hong Kong/YU119/2009	EPI469291|A/chicken/Hong Kong/YU119/2009	EPI487624|A/chicken/Hong Kong/YU119/2009	EPI469725|A/chicken/Hong Kong/YU119/2009	EPI470493|A/chicken/Hong Kong/YU119/2009	EPI470127|A/chicken/Hong Kong/YU119/2009	EPI469972|A/chicken/Hong Kong/YU119/2009	EPI470733|A/chicken/Hong Kong/YU119/2009			A/chicken/Hong Kong/YU119/2009	A / H9N2		passage details: E1	Asia / China	Chicken				Lam,T.T.Y.; Wang,J.; Shen,Y.; Zhou,B.; Duan,L.; Cheung,C.L.; Ma,C.; Lycett,S.J.; Leung,C.Y.H.; Chen,X.; Li,L.; Hong,W.; Chai,Y.; Zhou,L.; Liang,H.; Ou,Z.; Liu,Y.; Farooqui,A.; Kelvin,D.J.; Poon,L.L.M.; Smith,D.K.; Pybus,O.G.; Leung,G.M.; Shu,Y.; Webster,R.G.; Webby,R.J.; Peiris,J.S.M.; Rambaut,A.; Zhu,H.; Guan,Y.				2009	passage details: E1		2013-06-18			Unknown	Unknown	Unknown	Unknown	Unknown	Unknown	Unknown	Unknown	Unknown	Unknown
EPI_ISL_1290886	EPI1851173|3030932957_ZZYUP6BG_v1_1	EPI1851174|3030932957_ZZYUP6BG_v1_2	EPI1851172|3030932957_ZZYUP6BG_v1_3	EPI1851176|3030932957_ZZYUP6BG_v1_4	EPI1851169|3030932957_ZZYUP6BG_v1_5	EPI1851175|3030932957_ZZYUP6BG_v1_6	EPI1851171|3030932957_ZZYUP6BG_v1_7	EPI1851170|3030932957_ZZYUP6BG_v1_8			A/chicken/Laos/1118/2019	A / H9N2			Asia / Lao, People's Democratic Republic	Avian	Yunho Jang (Centers for Disease Control and Prevention / WHO Collaborating Center for Surveillance, Epidemiology and Control of Influenza, Influenza Division)	Centers for Disease Control and Prevention	3030932957	Phommachanh, P.;Theppangna, W.;Khanthamaly, V		NAHC	1118	2019-04-23		2021-03-18	2021-03-18			Unknown	Unknown	Unknown	Unknown	Unknown	Unknown	Unknown	Unknown	Unknown	Unknown		Y
EPI_ISL_1290890	EPI1851205|3030932962_ZZYUP6BL_v1_1	EPI1851206|3030932962_ZZYUP6BL_v1_2	EPI1851204|3030932962_ZZYUP6BL_v1_3	EPI1851208|3030932962_ZZYUP6BL_v1_4	EPI1851201|3030932962_ZZYUP6BL_v1_5	EPI1851207|3030932962_ZZYUP6BL_v1_6	EPI1851203|3030932962_ZZYUP6BL_v1_7	EPI1851202|3030932962_ZZYUP6BL_v1_8			A/chicken/Laos/1147/2019	A / H9N2			Asia / Lao, People's Democratic Republic	Avian	Yunho Jang (Centers for Disease Control and Prevention / WHO Collaborating Center for Surveillance, Epidemiology and Control of Influenza, Influenza Division)	Centers for Disease Control and Prevention	3030932962	Phommachanh, P.;Theppangna, W.;Khanthamaly, V		NAHC	1147	2019-04-23		2021-03-18	2021-03-18			Unknown	Unknown	Unknown	Unknown	Unknown	Unknown	Unknown	Unknown	Unknown	Unknown		Y
EPI_ISL_408207	EPI1677888|3030471254_ZZYUNH25_v1_1	EPI1677889|3030471254_ZZYUNH25_v1_2	EPI1677887|3030471254_ZZYUNH25_v1_3	EPI1677891|3030471254_ZZYUNH25_v1_4	EPI1677884|3030471254_ZZYUNH25_v1_5	EPI1677890|3030471254_ZZYUNH25_v1_6	EPI1677886|3030471254_ZZYUNH25_v1_7	EPI1677885|3030471254_ZZYUNH25_v1_8			A/chicken/Vietnam/Raho6-17S2698/2017	A / H9N2		Original	Asia / Vietnam	Avian	Yunho Jang (Centers for Disease Control and Prevention / WHO Collaborating Center for Surveillance, Epidemiology and Control of Influenza, Influenza Division)	Centers for Disease Control and Prevention	3030471254			Center for Veterinary Diagnostics - Regional Animal Health Office No.6	17S 2698	2017-09-27		2020-02-07	2020-02-07			Unknown	Unknown	Unknown	Unknown	Unknown	Unknown	Unknown	Unknown	Unknown	Unknown		Y
EPI_ISL_408235	EPI1678100|3030471300_ZZYUNH3F_v1_1	EPI1678101|3030471300_ZZYUNH3F_v1_2	EPI1678099|3030471300_ZZYUNH3F_v1_3	EPI1678103|3030471300_ZZYUNH3F_v1_4	EPI1678096|3030471300_ZZYUNH3F_v1_5	EPI1678102|3030471300_ZZYUNH3F_v1_6	EPI1678098|3030471300_ZZYUNH3F_v1_7	EPI1678097|3030471300_ZZYUNH3F_v1_8			A/chicken/Vietnam/Raho6-17S3890/2017	A / H9N2		Original	Asia / Vietnam	Avian	Yunho Jang (Centers for Disease Control and Prevention / WHO Collaborating Center for Surveillance, Epidemiology and Control of Influenza, Influenza Division)	Centers for Disease Control and Prevention	3030471300			Center for Veterinary Diagnostics - Regional Animal Health Office No.6	17S 3890	2017-12-19		2020-02-07	2020-02-07			Unknown	Unknown	Unknown	Unknown	Unknown	Unknown	Unknown	Unknown	Unknown	Unknown		Y
EPI_ISL_408233	EPI1678084|3030471306_ZZYUNH3L_v1_1	EPI1678085|3030471306_ZZYUNH3L_v1_2	EPI1678083|3030471306_ZZYUNH3L_v1_3	EPI1678087|3030471306_ZZYUNH3L_v1_4	EPI1678080|3030471306_ZZYUNH3L_v1_5	EPI1678086|3030471306_ZZYUNH3L_v1_6	EPI1678082|3030471306_ZZYUNH3L_v1_7	EPI1678081|3030471306_ZZYUNH3L_v1_8			A/chicken/Vietnam/Raho6-17S3950/2017	A / H9N2		Original	Asia / Vietnam	Avian	Yunho Jang (Centers for Disease Control and Prevention / WHO Collaborating Center for Surveillance, Epidemiology and Control of Influenza, Influenza Division)	Centers for Disease Control and Prevention	3030471306			Center for Veterinary Diagnostics - Regional Animal Health Office No.6	17S 3950	2017-12-20		2020-02-07	2020-02-07			Unknown	Unknown	Unknown	Unknown	Unknown	Unknown	Unknown	Unknown	Unknown	Unknown		Y
EPI_ISL_408261	EPI1678297|3030471405_ZZYUNH6C_v1_1	EPI1678298|3030471405_ZZYUNH6C_v1_2	EPI1678296|3030471405_ZZYUNH6C_v1_3	EPI1678300|3030471405_ZZYUNH6C_v1_4	EPI1678293|3030471405_ZZYUNH6C_v1_5	EPI1678299|3030471405_ZZYUNH6C_v1_6	EPI1678295|3030471405_ZZYUNH6C_v1_7	EPI1678294|3030471405_ZZYUNH6C_v1_8			A/chicken/Vietnam/Raho6-18S-0802/2018	A / H9N2		Original	Asia / Vietnam	Avian	Yunho Jang (Centers for Disease Control and Prevention / WHO Collaborating Center for Surveillance, Epidemiology and Control of Influenza, Influenza Division)	Centers for Disease Control and Prevention	3030471405			Center for Veterinary Diagnostics - Regional Animal Health Office No.6	18S- 0802	2018-04-06		2020-02-07	2020-02-07			Unknown	Unknown	Unknown	Unknown	Unknown	Unknown	Unknown	Unknown	Unknown	Unknown		Y
EPI_ISL_408259	EPI1678281|3030471407_ZZYUNH6E_v1_1	EPI1678282|3030471407_ZZYUNH6E_v1_2	EPI1678280|3030471407_ZZYUNH6E_v1_3	EPI1678284|3030471407_ZZYUNH6E_v1_4	EPI1678277|3030471407_ZZYUNH6E_v1_5	EPI1678283|3030471407_ZZYUNH6E_v1_6	EPI1678279|3030471407_ZZYUNH6E_v1_7	EPI1678278|3030471407_ZZYUNH6E_v1_8			A/chicken/Vietnam/Raho6-18S-0804/2018	A / H9N2		Original	Asia / Vietnam	Avian	Yunho Jang (Centers for Disease Control and Prevention / WHO Collaborating Center for Surveillance, Epidemiology and Control of Influenza, Influenza Division)	Centers for Disease Control and Prevention	3030471407			Center for Veterinary Diagnostics - Regional Animal Health Office No.6	18S- 0804	2018-04-06		2020-02-07	2020-02-07			Unknown	Unknown	Unknown	Unknown	Unknown	Unknown	Unknown	Unknown	Unknown	Unknown		Y
EPI_ISL_408278	EPI1678430|3030471462_ZZYUNH7X_v1_1	EPI1678431|3030471462_ZZYUNH7X_v1_2	EPI1678429|3030471462_ZZYUNH7X_v1_3	EPI1678433|3030471462_ZZYUNH7X_v1_4	EPI1678426|3030471462_ZZYUNH7X_v1_5	EPI1678432|3030471462_ZZYUNH7X_v1_6	EPI1678428|3030471462_ZZYUNH7X_v1_7	EPI1678427|3030471462_ZZYUNH7X_v1_8			A/chicken/Vietnam/Raho6-Dl2V3S1/2018	A / H9N2		Original	Asia / Vietnam	Avian	Yunho Jang (Centers for Disease Control and Prevention / WHO Collaborating Center for Surveillance, Epidemiology and Control of Influenza, Influenza Division)	Centers for Disease Control and Prevention	3030471462			Center for Veterinary Diagnostics - Regional Animal Health Office No.6	DL2V3S1	2018-04-02		2020-02-07	2020-02-07			Unknown	Unknown	Unknown	Unknown	Unknown	Unknown	Unknown	Unknown	Unknown	Unknown		Y
EPI_ISL_408275	EPI1678407|3030471473_ZZYUNH88_v1_1	EPI1678408|3030471473_ZZYUNH88_v1_2	EPI1678406|3030471473_ZZYUNH88_v1_3	EPI1678410|3030471473_ZZYUNH88_v1_4	EPI1678403|3030471473_ZZYUNH88_v1_5	EPI1678409|3030471473_ZZYUNH88_v1_6	EPI1678405|3030471473_ZZYUNH88_v1_7	EPI1678404|3030471473_ZZYUNH88_v1_8			A/chicken/Vietnam/Raho6-Dl3V3S5/2018	A / H9N2		Original	Asia / Vietnam	Avian	Yunho Jang (Centers for Disease Control and Prevention / WHO Collaborating Center for Surveillance, Epidemiology and Control of Influenza, Influenza Division)	Centers for Disease Control and Prevention	3030471473			Center for Veterinary Diagnostics - Regional Animal Health Office No.6	DL3V3S5	2018-04-05		2020-02-07	2020-02-07			Unknown	Unknown	Unknown	Unknown	Unknown	Unknown	Unknown	Unknown	Unknown	Unknown		Y
EPI_ISL_408283	EPI1678470|3030471502_ZZYUNH91_v1_1	EPI1678471|3030471502_ZZYUNH91_v1_2	EPI1678469|3030471502_ZZYUNH91_v1_3	EPI1678473|3030471502_ZZYUNH91_v1_4	EPI1678466|3030471502_ZZYUNH91_v1_5	EPI1678472|3030471502_ZZYUNH91_v1_6	EPI1678468|3030471502_ZZYUNH91_v1_7	EPI1678467|3030471502_ZZYUNH91_v1_8			A/chicken/Vietnam/Raho6-Tg1-V2-S1/2018	A / H9N2		Original	Asia / Vietnam	Avian	Yunho Jang (Centers for Disease Control and Prevention / WHO Collaborating Center for Surveillance, Epidemiology and Control of Influenza, Influenza Division)	Centers for Disease Control and Prevention	3030471502			Center for Veterinary Diagnostics - Regional Animal Health Office No.6	TG1-V2-S1	2018-03-20		2020-02-07	2020-02-07			Unknown	Unknown	Unknown	Unknown	Unknown	Unknown	Unknown	Unknown	Unknown	Unknown		Y
EPI_ISL_408272	EPI1678383|3030471520_ZZYUNH9J_v1_1	EPI1678384|3030471520_ZZYUNH9J_v1_2	EPI1678382|3030471520_ZZYUNH9J_v1_3	EPI1678386|3030471520_ZZYUNH9J_v1_4	EPI1678379|3030471520_ZZYUNH9J_v1_5	EPI1678385|3030471520_ZZYUNH9J_v1_6	EPI1678381|3030471520_ZZYUNH9J_v1_7	EPI1678380|3030471520_ZZYUNH9J_v1_8			A/chicken/Vietnam/Raho6-Tg5-V2-S6/2018	A / H9N2		Original	Asia / Vietnam	Avian	Yunho Jang (Centers for Disease Control and Prevention / WHO Collaborating Center for Surveillance, Epidemiology and Control of Influenza, Influenza Division)	Centers for Disease Control and Prevention	3030471520			Center for Veterinary Diagnostics - Regional Animal Health Office No.6	TG5-V2-S6	2018-03-21		2020-02-07	2020-02-07			Unknown	Unknown	Unknown	Unknown	Unknown	Unknown	Unknown	Unknown	Unknown	Unknown		Y
EPI_ISL_63019		EPI162347|A/chicken/Zibo/B1/2008	EPI221251|A/chicken/Zibo/B1/2008	EPI162341|A/chicken/Zibo/B1/2008	EPI170829|A/chicken/Zibo/B1/2008	EPI161675|A/chicken/Zibo/B1/2008	EPI155021|A/chicken/Zibo/B1/2008	EPI220385|A/chicken/Zibo/B1/2008			A/chicken/Zibo/B1/2008	A / H9N2			Asia / China / Shandong Province	Chicken				Huang,Y.; Xu,D.; Hu,B.; Lu,X.; Cao,S.; Wen,X.; Zhang,X.				2007			2008-07-30			Unknown	Unknown	Unknown	Unknown	Unknown	Unknown	Unknown	Unknown	Unknown	Unknown		Y						0
EPI_ISL_321552	EPI1275419|PB2|A/duck/Cambodia/a34W9M1/2016	EPI1275420|PB1|A/duck/Cambodia/a34W9M1/2016	EPI1275418|PA|A/duck/Cambodia/a34W9M1/2016	EPI1275422|HA|A/duck/Cambodia/a34W9M1/2016	EPI1275415|NP|A/duck/Cambodia/a34W9M1/2016	EPI1275421|NA|A/duck/Cambodia/a34W9M1/2016	EPI1275417|MP|A/duck/Cambodia/a34W9M1/2016	EPI1275416|NS|A/duck/Cambodia/a34W9M1/2016			A/duck/Cambodia/a34W9M1/2016	A / H9N2			Asia / Cambodia	Duck	Annika Marie Suttie (Institut Pasteur du Cambodia / Virology Unit)	Institut Pasteur du Cambodia						2016-03-03		2018-08-31	2018-08-31			Unknown	Unknown	Unknown	Unknown	Unknown	Unknown	Unknown	Unknown	Unknown	Unknown		Y
EPI_ISL_146723	EPI470940|A/duck/Hong Kong/Y439/1997	EPI470941|A/duck/Hong Kong/Y439/1997		EPI470943|A/duck/Hong Kong/Y439/1997	EPI470944|A/duck/Hong Kong/Y439/1997	EPI470945|A/duck/Hong Kong/Y439/1997	EPI470946|A/duck/Hong Kong/Y439/1997	EPI470947|A/duck/Hong Kong/Y439/1997			A/duck/Hong Kong/Y439/1997	A / H9N2			Asia / Hong Kong (SAR)	Duck				Baranovich,T.; Marathe,B.M.; Bridges,O.; Burnham,A.; Carey,D.; Cline,T.D.; Crumpton,J.-C.; DeBeauchamp,J.; Duan,S.; Ducatez,M.; Elhabesh,H.; Fabrizio,T.; Forrest,H.; Franks,J.; Freiden,P.; Jeevan,T.; Jones,J.; Bryan,K.S.; Erik,K.A.; Lisa,K.A.; Kocer,Z.A.; Little,B.; McLaren,L.; Meliopoulos,V.A.; O&apos;Brien,K.; Oguin,T.; Oshansky,C.M.; Rubrum,A.; Sanders,C.J.; Seiler,P.; Seufzer,B.; Shanmuganath…				1997			2013-06-04			Unknown	Unknown	Unknown	Unknown	Unknown	Unknown	Unknown	Unknown	Unknown	Unknown
EPI_ISL_387365	EPI1576946|A/duck/Viet Nam/TN-2897/2016	EPI1576945|A/duck/Viet Nam/TN-2897/2016	EPI1576944|A/duck/Viet Nam/TN-2897/2016	EPI1576939|A/duck/Viet Nam/TN-2897/2016	EPI1576942|A/duck/Viet Nam/TN-2897/2016	EPI1576941|A/duck/Viet Nam/TN-2897/2016	EPI1576940|A/duck/Viet Nam/TN-2897/2016	EPI1576943|A/duck/Viet Nam/TN-2897/2016			A/duck/Viet Nam/TN-2897/2016	A / H9N2			Asia / Vietnam	Duck				Tan,G.; Pickett,B.; Fedorova,N.; Amedeo,P.; Isom,R.; Hu,L.; Christensen,J.; Miller,J.; Durbin,A.; Williams,T.; Arumemi,F.; Kawaoka,Y.; Zhong,G.; Neumann,G.				2016-04-22			2019-05-17			Unknown	Unknown	Unknown	Unknown	Unknown	Unknown	Unknown	Unknown	Unknown	Unknown
EPI_ISL_140	EPI12032|A/Hong_Kong/1073/99, EPI7911|A/Hong_Kong/1073/99	EPI12039|A/Hong_Kong/1073/99, EPI7873|A/Hong_Kong/1073/99	EPI12042|A/Hong_Kong/1073/99, EPI7811|A/Hong_Kong/1073/99	EPI451|A/Hong_Kong/1073/99, EPI12024|A/Hong_Kong/1073/99	EPI11567|A/Hong_Kong/1073/99, EPI7702|A/Hong_Kong/1073/99	EPI12030|A/Hong_Kong/1073/99	EPI11557|A/Hong_Kong/1073/99, EPI11556|A/Hong_Kong/1073/99, EPI7640|A/Hong_Kong/1073/99	EPI11562|A/Hong_Kong/1073/99, EPI7754|A/Hong_Kong/1073/99			A/Hong Kong/1073/99	A / H9N2			Asia / Hong Kong (SAR)	Human							1073	1999						Unknown	Unknown	Unknown	Unknown	Unknown	Unknown	Unknown	Unknown	Unknown	Unknown		Y
EPI_ISL_153064	EPI498034|A/Hong Kong/308/2014_s1	EPI498035|A/Hong Kong/308/2014_s2	EPI498033|A/Hong Kong/308/2014_s3	EPI498037|A/Hong Kong/308/2014_s4	EPI498030|A/Hong Kong/308/2014_s5	EPI498036|A/Hong Kong/308/2014_s6	EPI498032|A/Hong Kong/308/2014_s7	EPI498031|A/Hong Kong/308/2014_s8			A/Hong Kong/308/2014	A / H9N2		MDCK	Asia / Hong Kong (SAR)	Human	Gannon Mak (Hong Kong Department of Health / Public Health Laboratory Services Branch)	Hong Kong Department of Health	V13-2816006	Mak,G.C.; Cheng,P.K.C.; Lo,J.Y.C.		Hong Kong Department of Health		2013-12-28		2014-01-09	2014-01-09			Unknown	Unknown	Unknown	Unknown	Unknown	Unknown	Unknown	Unknown	Unknown	Unknown	86	Y	Male	In-patient					Sputum
EPI_ISL_69735	EPI241754|A/Hong Kong/3239/2008	EPI241755|A/Hong Kong/3239/2008	EPI241756|A/Hong Kong/3239/2008	EPI241757|A/Hong Kong/3239/2008	EPI241758|A/Hong Kong/3239/2008	EPI241759|A/Hong Kong/3239/2008	EPI241760|A/Hong Kong/3239/2008	EPI241761|A/Hong Kong/3239/2008			A/Hong Kong/3239/2008	A / H9N2		MDCK	Asia / Hong Kong (SAR)	Human				Cheng,P.K.C.; Lim,W.L.				2008-12-22			2010-02-03			Unknown	Unknown	Unknown	Unknown	Unknown	Unknown	Unknown	Unknown	Unknown	Unknown		Y
EPI_ISL_69733	EPI241737|A/Hong Kong/33982/2009	EPI241738|A/Hong Kong/33982/2009	EPI241739|A/Hong Kong/33982/2009	EPI241740|A/Hong Kong/33982/2009	EPI241741|A/Hong Kong/33982/2009	EPI241742|A/Hong Kong/33982/2009	EPI241743|A/Hong Kong/33982/2009	EPI241744|A/Hong Kong/33982/2009			A/Hong Kong/33982/2009	A / H9N2		MDCK	Asia / Hong Kong (SAR)	Human				Cheng,P.K.C.; Lim,W.L.				2009-10-29			2010-02-03			Unknown	Unknown	Unknown	Unknown	Unknown	Unknown	Unknown	Unknown	Unknown	Unknown		Y
EPI_ISL_69734	EPI241745|A/Hong Kong/35820/2009	EPI241746|A/Hong Kong/35820/2009	EPI241747|A/Hong Kong/35820/2009	EPI241748|A/Hong Kong/35820/2009	EPI241749|A/Hong Kong/35820/2009	EPI241750|A/Hong Kong/35820/2009	EPI241752|A/Hong Kong/35820/2009	EPI241753|A/Hong Kong/35820/2009			A/Hong Kong/35820/2009	A / H9N2		MDCK	Asia / Hong Kong (SAR)	Human				Cheng,P.K.C.; Lim,W.L.				2009-12-04			2010-02-03			Unknown	Unknown	Unknown	Unknown	Unknown	Unknown	Unknown	Unknown	Unknown	Unknown		Y
EPI_ISL_146730				EPI470960|A/Hong Kong/69955/2008		EPI470961|A/Hong Kong/69955/2008					A/Hong Kong/69955/2008	A / H9N2			Asia / Hong Kong (SAR)	Human				Baranovich,T.; Marathe,B.M.; Bridges,O.; Burnham,A.; Carey,D.; Cline,T.D.; Crumpton,J.-C.; DeBeauchamp,J.; Duan,S.; Ducatez,M.; Elhabesh,H.; Fabrizio,T.; Forrest,H.; Franks,J.; Freiden,P.; Jeevan,T.; Jones,J.; Bryan,K.S.; Erik,K.A.; Lisa,K.A.; Kocer,Z.A.; Little,B.; McLaren,L.; Meliopoulos,V.A.; O&apos;Brien,K.; Oguin,T.; Oshansky,C.M.; Rubrum,A.; Sanders,C.J.; Seiler,P.; Seufzer,B.; Shanmuganath…				2008			2013-06-04			Unknown	Unknown	Unknown	Unknown	Unknown	Unknown	Unknown	Unknown	Unknown	Unknown
EPI_ISL_353983	EPI1431477|3001586033_N8KAKAJ6_v1_1	EPI1431478|3001586033_N8KAKAJ6_v1_2	EPI1431476|3001586033_N8KAKAJ6_v1_3	EPI1431480|3001586033_N8KAKAJ6_v1_4	EPI1431473|3001586033_N8KAKAJ6_v1_5	EPI1431479|3001586033_N8KAKAJ6_v1_6	EPI1431475|3001586033_N8KAKAJ6_v1_7	EPI1431474|3001586033_N8KAKAJ6_v1_8			A/Oman/2747/2019	A / H9N2		Original	Asia / Oman	Human	Yunho Jang (Centers for Disease Control and Prevention / WHO Collaborating Center for Surveillance, Epidemiology and Control of Influenza, Influenza Division)	Centers for Disease Control and Prevention	3001586033	Al-Mahruqi, S.; Al-Kindi, H.; Al-Jardani, A; Ambut, J.; Gallegos, G.; Barnes, J.; Lynch, B.; Davis, W.		Central Public Health Laboratory, Ministry of Health	RESP-19-2747 ORIGINAL	2019-03-21		2019-05-02	2019-04-30			Unknown	Unknown	Unknown	Unknown	Unknown	Unknown	Unknown	Unknown	Unknown	Unknown	13	M	Female
EPI_ISL_7435	EPI67030|A/pheasant/Shantou/841/2004	EPI67032|A/pheasant/Shantou/841/2004	EPI67035|A/pheasant/Shantou/841/2004	EPI67037|A/pheasant/Shantou/841/2004	EPI67039|A/pheasant/Shantou/841/2004	EPI67041|A/pheasant/Shantou/841/2004	EPI67043|A/pheasant/Shantou/841/2004	EPI67046|A/pheasant/Shantou/841/2004			A/pheasant/Shantou/841/2004	A / H9N2		E1	Asia / China	Pheasant							841	2004						Unknown	Unknown	Unknown	Unknown	Unknown	Unknown	Unknown	Unknown	Unknown	Unknown		Y
EPI_ISL_1268	EPI6003|A/Quail/Hong_Kong/G1/97	EPI5975|A/Quail/Hong_Kong/G1/97	EPI6031|A/Quail/Hong_Kong/G1/97	EPI5889|A/Quail/Hong_Kong/G1/97	EPI5947|A/Quail/Hong_Kong/G1/97	EPI5925|A/Quail/Hong_Kong/G1/97	EPI6064|A/Quail/Hong_Kong/G1/97	EPI6106|A/Quail/Hong_Kong/G1/97			A/Quail/Hong Kong/G1/97	A / H9N2			Asia / Hong Kong (SAR)	Other avian							G1	1997						Unknown	Unknown	Unknown	Unknown	Unknown	Unknown	Unknown	Unknown	Unknown	Unknown		Y
EPI_ISL_1280	EPI6019|A/Turkey/California/189/66	EPI5991|A/Turkey/California/189/66	EPI6047|A/Turkey/California/189/66	EPI5913|A/Turkey/California/189/66	EPI5963|A/Turkey/California/189/66	EPI5935|A/Turkey/California/189/66	EPI6088|A/Turkey/California/189/66	EPI6130|A/Turkey/California/189/66			A/Turkey/California/189/66	A / H9N2			North America / United States / California	Turkey				Guan,Y.; Shortridge,K.F.; Krauss,S.; Webster,R.G.; Senne,D.			189	1966			1999-06-03			Unknown	Unknown	Unknown	Unknown	Unknown	Unknown	Unknown	Unknown	Unknown	Unknown		Y
[truncated: 13 more columns]

## Sheet: HA_GISAID
Isolate_Id	PB2 Segment_Id	PB1 Segment_Id	PA Segment_Id	HA Segment_Id	NP Segment_Id	NA Segment_Id	MP Segment_Id	NS Segment_Id	HE Segment_Id	P3 Segment_Id	Isolate_Name	Subtype	Lineage	Passage_History	Location	Host	Isolate_Submitter	Submitting_Lab	Submitting_Sample_Id	Authors	Publication	Originating_Lab	Originating_Sample_Id	Collection_Date	Note	Update_Date	Submission_Date	Antigen_Character	Animal_Vaccin_Product	Adamantanes_Resistance_geno	Oseltamivir_Resistance_geno	Zanamivir_Resistance_geno	Peramivir_Resistance_geno	Other_Resistance_geno	Adamantanes_Resistance_pheno	Oseltamivir_Resistance_pheno	Zanamivir_Resistance_pheno	Peramivir_Resistance_pheno	Other_Resistance_pheno	Host_Age	Host_Age_Unit	Host_Gender	Patient_Status	Zip_Code	Outbreak	Pathogen_Test_Info	Is_Vaccinated	Human_Specimen_Source	Animal_Specimen_Source
EPI_ISL_330737	EPI1315823|A/Anhui-Lujiang/39/2018	EPI1315824|A/Anhui-Lujiang/39/2018	EPI1315825|A/Anhui-Lujiang/39/2018	EPI1315830|A/Anhui-Lujiang/39/2018	EPI1315827|A/Anhui-Lujiang/39/2018	EPI1315828|A/Anhui-Lujiang/39/2018	EPI1315829|A/Anhui-Lujiang/39/2018	EPI1315826|A/Anhui-Lujiang/39/2018			A/Anhui-Lujiang/39/2018	A / H9N2		E1	Asia / China / Anhui Province	Human	Lei Yang (WHO Chinese National Influenza Center / Virology Institute, Chinese CDC)	WHO Chinese National Influenza Center		Wang,Dayan; Li, Zi; Li, Xiyan; Liu, Jia				2018-01-02		2018-10-24	2018-10-24			Unknown	Unknown	Unknown	Unknown	Unknown	Unknown	Unknown	Unknown	Unknown	Unknown	9	Y	Female
EPI_ISL_140388	EPI445993|2011772102_197131_v1_1	EPI445994|2011772102_197131_v1_2	EPI445992|2011772102_197131_v1_3	EPI445996|2011772102_197131_v1_4	EPI445989|2011772102_197131_v1_5	EPI445995|2011772102_197131_v1_6	EPI445991|2011772102_197131_v1_7	EPI445990|2011772102_197131_v1_8			A/Bangladesh/0994/2011	A / H9N2		E1.	Asia / Bangladesh	Human	Yunho Jang (Centers for Disease Control and Prevention / WHO Collaborating Center for Surveillance, Epidemiology and Control of Influenza, Influenza Division)	Centers for Disease Control and Prevention	2011772102		Gerloff, Nancy A., Khan, Salah Uddin, Balish, Amanda, Shanta, Ireen S., Simpson, Natosha, Berman, LaShondra, Haider, Najmul, Poh, Mee Kian, Islam, Ausraful, Gurley, Emily, Hasnat, Md Abdul, Dey, T., Shu, Bo, Emery, Shannon, Lindstrom, Stephen, Haque, Ainul, Klimov, Alexander, Villanueva, Julie, Rahman, Mahmudur, Azziz-Baumgartner, Eduardo, Ziaur Rahman, Md, Luby, Stephen P., Zeidner, Nord, Donis,…	icddr,b International Centre for Diarrhoeal Disease Research, Bangladesh	340994 ORIGINAL	2011-02-26		2014-01-27	2013-05-09			Unknown	Unknown	Unknown	Unknown	Unknown	Unknown	Sensitive	Sensitive	Unknown	Unknown	4	Y	Female
EPI_ISL_285481	EPI1103523|A/Beijing/1/2016	EPI1103522|A/Beijing/1/2016	EPI1103521|A/Beijing/1/2016	EPI1103516|A/Beijing/1/2016	EPI1103519|A/Beijing/1/2016	EPI1103518|A/Beijing/1/2016	EPI1103517|A/Beijing/1/2016	EPI1103520|A/Beijing/1/2016			A/Beijing/1/2016	A / H9N2			Asia / China	Human				Pan,Y.; Cui,S.; Sun,Y.; Zhang,X.; Ma,C.; Shi,W.; Peng,X.; Lu,G.; Zhang,D.; Liu,Y.; Wu,S.; Yang,P.; Wang,Q.; Zhao,J.				2016-12-12	Haemagglutinin; Region: Hemagglutinin; pfam00509		2017-07-05			Unknown	Unknown	Unknown	Unknown	Unknown	Unknown	Unknown	Unknown	Unknown	Unknown
EPI_ISL_285482	EPI1103531|A/Beijing/1/2017	EPI1103530|A/Beijing/1/2017	EPI1103529|A/Beijing/1/2017	EPI1103524|A/Beijing/1/2017	EPI1103527|A/Beijing/1/2017	EPI1103526|A/Beijing/1/2017	EPI1103525|A/Beijing/1/2017	EPI1103528|A/Beijing/1/2017			A/Beijing/1/2017	A / H9N2			Asia / China	Human				Pan,Y.; Cui,S.; Sun,Y.; Zhang,X.; Ma,C.; Shi,W.; Peng,X.; Lu,G.; Zhang,D.; Liu,Y.; Wu,S.; Yang,P.; Wang,Q.; Zhao,J.				2017-04-28	Haemagglutinin; Region: Hemagglutinin; pfam00509		2017-07-05			Unknown	Unknown	Unknown	Unknown	Unknown	Unknown	Unknown	Unknown	Unknown	Unknown
EPI_ISL_1270	EPI6009|A/Chicken/Beijing/1/94	EPI5979|A/Chicken/Beijing/1/94	EPI6037|A/Chicken/Beijing/1/94	EPI5893|A/Chicken/Beijing/1/94	EPI5951|A/Chicken/Beijing/1/94	EPI5929|A/Chicken/Beijing/1/94	EPI6073|A/Chicken/Beijing/1/94	EPI6115|A/Chicken/Beijing/1/94			A/Chicken/Beijing/1/94	A / H9N2			Asia / China	Chicken							1	1994						Unknown	Unknown	Unknown	Unknown	Unknown	Unknown	Unknown	Unknown	Unknown	Unknown		Y
EPI_ISL_499101				EPI1768478|A/chicken/China/GD-40/2018		EPI1765934|A/chicken/China/GD-40/2018					A/chicken/China/GD-40/2018	A / H9N2			Asia / China	Chicken				Song,C.L.; Liao,Z.H.; Shen,Y.; Xie,Q.M.				2018			2019-10-22			Unknown	Unknown	Unknown	Unknown	Unknown	Unknown	Unknown	Unknown	Unknown	Unknown
EPI_ISL_699344	EPI1826884|A/chicken/Guangdong/7.18_SZBJ021-O/2018	EPI1826885|A/chicken/Guangdong/7.18_SZBJ021-O/2018	EPI1826886|A/chicken/Guangdong/7.18_SZBJ021-O/2018	EPI1826887|A/chicken/Guangdong/7.18_SZBJ021-O/2018	EPI1826888|A/chicken/Guangdong/7.18_SZBJ021-O/2018	EPI1826889|A/chicken/Guangdong/7.18_SZBJ021-O/2018	EPI1826890|A/chicken/Guangdong/7.18_SZBJ021-O/2018	EPI1826891|A/chicken/Guangdong/7.18_SZBJ021-O/2018			A/chicken/Guangdong/7.18_SZBJ021-O/2018	A / H9N2			Asia / China / Guangdong Province	Chicken				Bi,Y.; Li,J.; Li,S.; Fu,G.; Jin,T.; Zhang,C.; Yang,Y.; Ma,Z.; Tian,W.; Xiao,S.; Li,L.; Yin,R.; Zhang,Y.; Wang,L.; Qin,Y.; Yao,Z.; Meng,F.; Hu,D.; Li,D.; Wong,G.; Liu,F.; Lv,N.; Fu,L.; Peng,Y.; Ma,J.; Sharshov,K.; Shestopalov,A.; Gulyaeva,M.; Gao,G.F.; Chen,J.; Shi,Y.; Liu,W.J.; Chu,D.; Huang,Y.; Liu,Y.; Liu,L.; Chen,Q.; Shi,W.				2018-07-18			2020-10-09			Unknown	Unknown	Unknown	Unknown	Unknown	Unknown	Unknown	Unknown	Unknown	Unknown
EPI_ISL_699345	EPI1826892|A/chicken/Guangdong/7.18_SZBJ022-O/2018	EPI1826893|A/chicken/Guangdong/7.18_SZBJ022-O/2018	EPI1826894|A/chicken/Guangdong/7.18_SZBJ022-O/2018	EPI1826895|A/chicken/Guangdong/7.18_SZBJ022-O/2018	EPI1826896|A/chicken/Guangdong/7.18_SZBJ022-O/2018	EPI1826897|A/chicken/Guangdong/7.18_SZBJ022-O/2018	EPI1826898|A/chicken/Guangdong/7.18_SZBJ022-O/2018	EPI1826899|A/chicken/Guangdong/7.18_SZBJ022-O/2018			A/chicken/Guangdong/7.18_SZBJ022-O/2018	A / H9N2			Asia / China / Guangdong Province	Chicken				Bi,Y.; Li,J.; Li,S.; Fu,G.; Jin,T.; Zhang,C.; Yang,Y.; Ma,Z.; Tian,W.; Xiao,S.; Li,L.; Yin,R.; Zhang,Y.; Wang,L.; Qin,Y.; Yao,Z.; Meng,F.; Hu,D.; Li,D.; Wong,G.; Liu,F.; Lv,N.; Fu,L.; Peng,Y.; Ma,J.; Sharshov,K.; Shestopalov,A.; Gulyaeva,M.; Gao,G.F.; Chen,J.; Shi,Y.; Liu,W.J.; Chu,D.; Huang,Y.; Liu,Y.; Liu,L.; Chen,Q.; Shi,W.				2018-07-18			2020-10-09			Unknown	Unknown	Unknown	Unknown	Unknown	Unknown	Unknown	Unknown	Unknown	Unknown
EPI_ISL_146698	EPI470856|A/chicken/Hong Kong/G9/1997	EPI470857|A/chicken/Hong Kong/G9/1997		EPI470859|A/chicken/Hong Kong/G9/1997	EPI470860|A/chicken/Hong Kong/G9/1997	EPI470861|A/chicken/Hong Kong/G9/1997	EPI470862|A/chicken/Hong Kong/G9/1997	EPI470863|A/chicken/Hong Kong/G9/1997			A/chicken/Hong Kong/G9/1997	A / H9N2			Asia / Hong Kong (SAR)	Chicken				Baranovich,T.; Marathe,B.M.; Bridges,O.; Burnham,A.; Carey,D.; Cline,T.D.; Crumpton,J.-C.; DeBeauchamp,J.; Duan,S.; Ducatez,M.; Elhabesh,H.; Fabrizio,T.; Forrest,H.; Franks,J.; Freiden,P.; Jeevan,T.; Jones,J.; Bryan,K.S.; Erik,K.A.; Lisa,K.A.; Kocer,Z.A.; Little,B.; McLaren,L.; Meliopoulos,V.A.; O&apos;Brien,K.; Oguin,T.; Oshansky,C.M.; Rubrum,A.; Sanders,C.J.; Seiler,P.; Seufzer,B.; Shanmuganath…				1997			2013-06-04			Unknown	Unknown	Unknown	Unknown	Unknown	Unknown	Unknown	Unknown	Unknown	Unknown
EPI_ISL_700916	EPI1830087|A/chicken/Hubei/S340/2017	EPI1830088|A/chicken/Hubei/S340/2017	EPI1830089|A/chicken/Hubei/S340/2017	EPI1830090|A/chicken/Hubei/S340/2017	EPI1830091|A/chicken/Hubei/S340/2017	EPI1830092|A/chicken/Hubei/S340/2017	EPI1830093|A/chicken/Hubei/S340/2017	EPI1830094|A/chicken/Hubei/S340/2017			A/chicken/Hubei/S340/2017	A / H9N2			Asia / China / Hubei Province	Chicken				Hu,Z.; Peng,F.; Xiong,Z.; Li,T.; Zhang,W.; Li,Z.; Shi,Y.; Jin,X.; Huang,J.; Xiao,H.; Song,N.; Bi,D.				2017-11-07			2019-11-06			Unknown	Unknown	Unknown	Unknown	Unknown	Unknown	Unknown	Unknown	Unknown	Unknown
EPI_ISL_378892	EPI1551836|A/chicken/Shaoguan/zd201603/2017	EPI1551837|A/chicken/Shaoguan/zd201603/2017	EPI1551838|A/chicken/Shaoguan/zd201603/2017	EPI1551839|A/chicken/Shaoguan/zd201603/2017	EPI1551840|A/chicken/Shaoguan/zd201603/2017	EPI1551841|A/chicken/Shaoguan/zd201603/2017	EPI1551842|A/chicken/Shaoguan/zd201603/2017	EPI1551843|A/chicken/Shaoguan/zd201603/2017			A/chicken/Shaoguan/zd201603/2017	A / H9N2			Asia / China	Chicken				Wen,x.				2017-08-26			2018-12-04			Unknown	Unknown	Unknown	Unknown	Unknown	Unknown	Unknown	Unknown	Unknown	Unknown
EPI_ISL_697098	EPI1816348|A/chicken/Yunnan/12.22_DQXBL001-O/2018	EPI1818594|A/chicken/Yunnan/12.22_DQXBL001-O/2018	EPI1819516|A/chicken/Yunnan/12.22_DQXBL001-O/2018	EPI1820419|A/chicken/Yunnan/12.22_DQXBL001-O/2018	EPI1821859|A/chicken/Yunnan/12.22_DQXBL001-O/2018	EPI1822782|A/chicken/Yunnan/12.22_DQXBL001-O/2018	EPI1823990|A/chicken/Yunnan/12.22_DQXBL001-O/2018	EPI1824939|A/chicken/Yunnan/12.22_DQXBL001-O/2018			A/chicken/Yunnan/12.22_DQXBL001-O/2018	A / H9N2			Asia / China / Yunnan Province	Chicken				Bi,Y.; Li,J.; Li,S.; Fu,G.; Jin,T.; Zhang,C.; Yang,Y.; Ma,Z.; Tian,W.; Xiao,S.; Li,L.; Yin,R.; Zhang,Y.; Wang,L.; Qin,Y.; Yao,Z.; Meng,F.; Hu,D.; Li,D.; Wong,G.; Liu,F.; Lv,N.; Fu,L.; Peng,Y.; Ma,J.; Sharshov,K.; Shestopalov,A.; Gulyaeva,M.; Gao,G.F.; Chen,J.; Shi,Y.; Liu,W.J.; Chu,D.; Huang,Y.; Liu,Y.; Liu,L.; Chen,Q.; Shi,W.				2018-12-22			2020-10-09			Unknown	Unknown	Unknown	Unknown	Unknown	Unknown	Unknown	Unknown	Unknown	Unknown
EPI_ISL_696559	EPI1815739|A/China/A_Szuhou_GIRD01_2019/2019	EPI1815740|A/China/A_Szuhou_GIRD01_2019/2019	EPI1815741|A/China/A_Szuhou_GIRD01_2019/2019	EPI1815742|A/China/A_Szuhou_GIRD01_2019/2019	EPI1815743|A/China/A_Szuhou_GIRD01_2019/2019	EPI1815744|A/China/A_Szuhou_GIRD01_2019/2019	EPI1815745|A/China/A_Szuhou_GIRD01_2019/2019	EPI1815746|A/China/A_Szuhou_GIRD01_2019/2019			A/China/A_Szuhou_GIRD01_2019/2019	A / H9N2			Asia / China	Human				Zhao,F.				2019-03			2020-08-11			Unknown	Unknown	Unknown	Unknown	Unknown	Unknown	Unknown	Unknown	Unknown	Unknown
EPI_ISL_1267	EPI6001|A/Duck/Hong_Kong/Y439/97	EPI5973|A/Duck/Hong_Kong/Y439/97	EPI6029|A/Duck/Hong_Kong/Y439/97	EPI5887|A/Duck/Hong_Kong/Y439/97	EPI5945|A/Duck/Hong_Kong/Y439/97	EPI5923|A/Duck/Hong_Kong/Y439/97	EPI6061|A/Duck/Hong_Kong/Y439/97	EPI6103|A/Duck/Hong_Kong/Y439/97			A/Duck/Hong Kong/Y439/97	A / H9N2			Asia / Hong Kong (SAR)	Duck							Y439	1997						Unknown	Unknown	Unknown	Unknown	Unknown	Unknown	Unknown	Unknown	Unknown	Unknown		Y
EPI_ISL_337277	EPI1352834|pb2_A/Guangdong/18SF003/2018	EPI1352835|pb1_A/Guangdong/18SF003/2018	EPI1352833|pa_A/Guangdong/18SF003/2018	EPI1352837|ha_A/Guangdong/18SF003/2018	EPI1352830|np_A/Guangdong/18SF003/2018	EPI1352836|na_A/Guangdong/18SF003/2018	EPI1352832|mp_A/Guangdong/18SF003/2018	EPI1352831|ns_A/Guangdong/18SF003/2018			A/Guangdong/18SF003/2018	A / H9N2		C1	Asia / China / Guangdong	Human	Lei Yang (WHO Chinese National Influenza Center / Virology Institute, Chinese CDC)	WHO Chinese National Influenza Center		Wang,Dayan;Zhou,Shumei;Li,Xiyan;Liu,Jia;Zhang,Ye;Bo,Hong;Shu,Yuelong		Guangdong Provincial Center for Disease Control and Prevention		2018-01-23		2019-01-30	2019-01-30			Unknown	Unknown	Unknown	Unknown	Unknown	Unknown	Unknown	Unknown	Unknown	Unknown		Y
EPI_ISL_345234	EPI1384070|A/Guangdong/18SF064/2018	EPI1384071|A/Guangdong/18SF064/2018	EPI1384072|A/Guangdong/18SF064/2018	EPI1384077|A/Guangdong/18SF064/2018	EPI1384074|A/Guangdong/18SF064/2018	EPI1384075|A/Guangdong/18SF064/2018	EPI1384076|A/Guangdong/18SF064/2018	EPI1384073|A/Guangdong/18SF064/2018			A/Guangdong/18SF064/2018	A / H9N2		E1	Asia / China / Guangdong Province	Human	Jia Liu (WHO Chinese National Influenza Center / Virology Institute, Chinese CDC)	WHO Chinese National Influenza Center		Wang,Dayan;Zhou,Shumei;Li,Xiyan;Liu,Jia;Zhang,Ye;Bo,Hong;Shu,Yuelong		Guangdong Provincial Center for Disease Control and Prevention		2018-10-19		2019-03-12	2019-03-12			Unknown	Unknown	Unknown	Unknown	Unknown	Unknown	Unknown	Unknown	Unknown	Unknown		Y
EPI_ISL_768599	EPI1841235|A/Guangdong/20SF15010/2020	EPI1841236|A/Guangdong/20SF15010/2020	EPI1841237|A/Guangdong/20SF15010/2020	EPI1841242|A/Guangdong/20SF15010/2020	EPI1841239|A/Guangdong/20SF15010/2020	EPI1841240|A/Guangdong/20SF15010/2020	EPI1841241|A/Guangdong/20SF15010/2020	EPI1841238|A/Guangdong/20SF15010/2020			A/Guangdong/20SF15010/2020	A / H9N2		Original	Asia / China / Guangdong Province	Human	Lei Yang (WHO Chinese National Influenza Center / Virology Institute, Chinese CDC)	WHO Chinese National Influenza Center				Guangdong Provincial Center for Disease Control and Prevention		2020-08-12		2021-01-06	2021-01-06			Unknown	Unknown	Unknown	Unknown	Unknown	Unknown	Unknown	Unknown	Unknown	Unknown	4	Y	Male
EPI_ISL_345235	EPI1384078|A/Guangxi-Xiangshan/11522/2018	EPI1384079|A/Guangxi-Xiangshan/11522/2018	EPI1384080|A/Guangxi-Xiangshan/11522/2018	EPI1384085|A/Guangxi-Xiangshan/11522/2018	EPI1384082|A/Guangxi-Xiangshan/11522/2018	EPI1384083|A/Guangxi-Xiangshan/11522/2018	EPI1384084|A/Guangxi-Xiangshan/11522/2018	EPI1384081|A/Guangxi-Xiangshan/11522/2018			A/Guangxi-Xiangshan/11522/2018	A / H9N2		C1	Asia / China / Guangxi Zhuang Autonomous Region	Human	Jia Liu (WHO Chinese National Influenza Center / Virology Institute, Chinese CDC)	WHO Chinese National Influenza Center		Wang,Dayan;Zhou,Shumei;Li,Xiyan;Liu,Jia;Zhang,Ye;Bo,Hong;Shu,Yuelong		Guangxi Zhuang Autonomous Region Center for Disease Prevention and Control		2018-10-11		2019-03-12	2019-03-12			Unknown	Unknown	Unknown	Unknown	Unknown	Unknown	Unknown	Unknown	Unknown	Unknown		Y
EPI_ISL_693300	EPI1815423|A/Guizhou/13392/2020	EPI1815424|A/Guizhou/13392/2020	EPI1815425|A/Guizhou/13392/2020	EPI1815430|A/Guizhou/13392/2020	EPI1815427|A/Guizhou/13392/2020	EPI1815428|A/Guizhou/13392/2020	EPI1815429|A/Guizhou/13392/2020	EPI1815426|A/Guizhou/13392/2020			A/Guizhou/13392/2020	A / H9N2		Original	Asia / China / Guizhou Province	Human	Lei Yang (WHO Chinese National Influenza Center / Virology Institute, Chinese CDC)	WHO Chinese National Influenza Center				Guizhou Center for Disease Control and Prevention		2020-06-02		2020-12-11	2020-12-11			Unknown	Unknown	Unknown	Unknown	Unknown	Unknown	Unknown	Unknown	Unknown	Unknown	6	Y	Female
EPI_ISL_140	EPI12032|A/Hong_Kong/1073/99, EPI7911|A/Hong_Kong/1073/99	EPI12039|A/Hong_Kong/1073/99, EPI7873|A/Hong_Kong/1073/99	EPI12042|A/Hong_Kong/1073/99, EPI7811|A/Hong_Kong/1073/99	EPI451|A/Hong_Kong/1073/99, EPI12024|A/Hong_Kong/1073/99	EPI11567|A/Hong_Kong/1073/99, EPI7702|A/Hong_Kong/1073/99	EPI12030|A/Hong_Kong/1073/99	EPI11557|A/Hong_Kong/1073/99, EPI11556|A/Hong_Kong/1073/99, EPI7640|A/Hong_Kong/1073/99	EPI11562|A/Hong_Kong/1073/99, EPI7754|A/Hong_Kong/1073/99			A/Hong Kong/1073/99	A / H9N2			Asia / Hong Kong (SAR)	Human							1073	1999						Unknown	Unknown	Unknown	Unknown	Unknown	Unknown	Unknown	Unknown	Unknown	Unknown		Y
EPI_ISL_153064	EPI498034|A/Hong Kong/308/2014_s1	EPI498035|A/Hong Kong/308/2014_s2	EPI498033|A/Hong Kong/308/2014_s3	EPI498037|A/Hong Kong/308/2014_s4	EPI498030|A/Hong Kong/308/2014_s5	EPI498036|A/Hong Kong/308/2014_s6	EPI498032|A/Hong Kong/308/2014_s7	EPI498031|A/Hong Kong/308/2014_s8			A/Hong Kong/308/2014	A / H9N2		MDCK	Asia / Hong Kong (SAR)	Human	Gannon Mak (Hong Kong Department of Health / Public Health Laboratory Services Branch)	Hong Kong Department of Health	V13-2816006	Mak,G.C.; Cheng,P.K.C.; Lo,J.Y.C.		Hong Kong Department of Health		2013-12-28		2014-01-09	2014-01-09			Unknown	Unknown	Unknown	Unknown	Unknown	Unknown	Unknown	Unknown	Unknown	Unknown	86	Y	Male	In-patient					Sputum
EPI_ISL_69733	EPI241737|A/Hong Kong/33982/2009	EPI241738|A/Hong Kong/33982/2009	EPI241739|A/Hong Kong/33982/2009	EPI241740|A/Hong Kong/33982/2009	EPI241741|A/Hong Kong/33982/2009	EPI241742|A/Hong Kong/33982/2009	EPI241743|A/Hong Kong/33982/2009	EPI241744|A/Hong Kong/33982/2009			A/Hong Kong/33982/2009	A / H9N2		MDCK	Asia / Hong Kong (SAR)	Human				Cheng,P.K.C.; Lim,W.L.				2009-10-29			2010-02-03			Unknown	Unknown	Unknown	Unknown	Unknown	Unknown	Unknown	Unknown	Unknown	Unknown		Y
EPI_ISL_410990	EPI1694144|A/Hong Kong/623/2020_s1	EPI1694145|A/Hong Kong/623/2020_s2	EPI1694143|A/Hong Kong/623/2020_s3	EPI1694147|A/Hong Kong/623/2020_s4	EPI1694140|A/Hong Kong/623/2020_s5	EPI1694146|A/Hong Kong/623/2020_s6	EPI1694142|A/Hong Kong/623/2020_s7	EPI1694141|A/Hong Kong/623/2020_s8			A/Hong Kong/623/2020	A / H9N2		MDCK	Asia / Hong Kong (SAR)	Human	Gannon Mak (Hong Kong Department of Health / Public Health Laboratory Services Branch)	Hong Kong Department of Health	VB20030991	Mak,G.C.		Hong Kong Department of Health		2019-02-05		2020-02-19	2020-02-19			Unknown	Unknown	Unknown	Unknown	Unknown	Unknown	Unknown	Unknown	Unknown	Unknown	7	Y	Male	In-patient					Nasopharyngeal
EPI_ISL_234468	EPI838236|A/Hunan/44557/2015	EPI838237|A/Hunan/44557/2015	EPI838238|A/Hunan/44557/2015	EPI838239|A/Hunan/44557/2015	EPI838240|A/Hunan/44557/2015	EPI838241|A/Hunan/44557/2015	EPI838242|A/Hunan/44557/2015	EPI838243|A/Hunan/44557/2015			A/Hunan/44557/2015	A / H9N2			Asia / China	Human				Ou,X.; Huang,Z.; Liu,X.				2015-11-30			2016-07-21			Unknown	Unknown	Unknown	Unknown	Unknown	Unknown	Unknown	Unknown	Unknown	Unknown
EPI_ISL_203644	EPI680523|PB2_A/Hunan/44558/2015	EPI680524|PB1_A/Hunan/44558/2015	EPI680522|PA_A/Hunan/44558/2015	EPI680526|HA_A/Hunan/44558/2015	EPI680519|NP_A/Hunan/44558/2015	EPI680525|NA_A/Hunan/44558/2015	EPI680521|MP_A/Hunan/44558/2015	EPI680520|NS_A/Hunan/44558/2015			A/Hunan/44558/2015	A / H9N2		C1	Asia / China / Hunan	Human	Lei Yang (WHO Chinese National Influenza Center / Virology Institute, Chinese CDC)	WHO Chinese National Influenza Center		Lei, Yang; Xiaodan, Li; Ye, Zhang; Shumei, Zou; Wenbing, Chen; Dayan, Wang; Yuelong, Shu				2015-09-02		2015-12-31	2015-12-31			Unknown	Unknown	Unknown	Unknown	Unknown	Unknown	Unknown	Unknown	Unknown	Unknown	2	Y	Male	Recovered
EPI_ISL_353983	EPI1431477|3001586033_N8KAKAJ6_v1_1	EPI1431478|3001586033_N8KAKAJ6_v1_2	EPI1431476|3001586033_N8KAKAJ6_v1_3	EPI1431480|3001586033_N8KAKAJ6_v1_4	EPI1431473|3001586033_N8KAKAJ6_v1_5	EPI1431479|3001586033_N8KAKAJ6_v1_6	EPI1431475|3001586033_N8KAKAJ6_v1_7	EPI1431474|3001586033_N8KAKAJ6_v1_8			A/Oman/2747/2019	A / H9N2		Original	Asia / Oman	Human	Yunho Jang (Centers for Disease Control and Prevention / WHO Collaborating Center for Surveillance, Epidemiology and Control of Influenza, Influenza Division)	Centers for Disease Control and Prevention	3001586033	Al-Mahruqi, S.; Al-Kindi, H.; Al-Jardani, A; Ambut, J.; Gallegos, G.; Barnes, J.; Lynch, B.; Davis, W.		Central Public Health Laboratory, Ministry of Health	RESP-19-2747 ORIGINAL	2019-03-21		2019-05-02	2019-04-30			Unknown	Unknown	Unknown	Unknown	Unknown	Unknown	Unknown	Unknown	Unknown	Unknown	13	M	Female
EPI_ISL_1268	EPI6003|A/Quail/Hong_Kong/G1/97	EPI5975|A/Quail/Hong_Kong/G1/97	EPI6031|A/Quail/Hong_Kong/G1/97	EPI5889|A/Quail/Hong_Kong/G1/97	EPI5947|A/Quail/Hong_Kong/G1/97	EPI5925|A/Quail/Hong_Kong/G1/97	EPI6064|A/Quail/Hong_Kong/G1/97	EPI6106|A/Quail/Hong_Kong/G1/97			A/Quail/Hong Kong/G1/97	A / H9N2			Asia / Hong Kong (SAR)	Other avian							G1	1997						Unknown	Unknown	Unknown	Unknown	Unknown	Unknown	Unknown	Unknown	Unknown	Unknown		Y
EPI_ISL_1280	EPI6019|A/Turkey/California/189/66	EPI5991|A/Turkey/California/189/66	EPI6047|A/Turkey/California/189/66	EPI5913|A/Turkey/California/189/66	EPI5963|A/Turkey/California/189/66	EPI5935|A/Turkey/California/189/66	EPI6088|A/Turkey/California/189/66	EPI6130|A/Turkey/California/189/66			A/Turkey/California/189/66	A / H9N2			North America / United States / California	Turkey				Guan,Y.; Shortridge,K.F.; Krauss,S.; Webster,R.G.; Senne,D.			189	1966			1999-06-03			Unknown	Unknown	Unknown	Unknown	Unknown	Unknown	Unknown	Unknown	Unknown	Unknown		Y
[truncated: 13 more columns]

## Sheet: HA_GenBank
Isolate_Name	GenBank_accession_number
A/Duck/Guangdong/G2472/2018	MK553072
A/chicken/Guangdong/G2476/2018	MK553075
A/chicken/Guangdong/G2480/2018	MK553079
A/chicken/Guangdong/G2467/2018	MK553067
A/Pigeon/Guangdong/G2454/2018	MK553064
A/chicken/Guangdong/G2255/2018	MK553008
A/chicken/Guizhou/Q2045/2018	MK553333
A/chicken/Guangdxi/GX2267/2018	MK553108
A/chicken/Guangdong/G1425/2018	MK552429
A/chicken/Jiangxi/X2404/2018	MK553651
A/chicken/Jiangxi/X2368/2018	MK553633
A/chicken/Guangdong/G1319/2018	MK552427
A/chicken/Shanghai/S1175/2018	MK552786
A/chicken/Shanghai/S1248/2018	MK552796
A/chicken/China/F4129/2015	MN103714
A/chicken/Anhui/A166/2017	MK544428
A/chicken/Jiangxi/X2326/2017	MK554390
A/chicken/Guangdong/G2262/2015	MK544386
A/Duck/China/E552/2014	MN103644
